# Supplementary material for: Serotonin transporter gene (SLC6A4) polymorphism and susceptibility to a home-visiting maternal-infant attachment intervention delivered by community health workers in South Africa: Reanalysis of a randomized controlled trial
Source: PLoS Med. 2017 Feb 28;14(2):e1002237. doi: 10.1371/journal.pmed.1002237 (PMC5330451; doi:10.1371/journal.pmed.1002237)
Supplement: S1 Data — (XLSX) [file pmed.1002237.s001.xlsx]

## Sheet: GxI_raw_data
PID	Include_220	Include_334	Group	Gender	secure	chV_HTTLPR_Binary_hetwithminor1_majhomoZero	momV_HTTLPR_hetwithminor1_hom0	job	electric	water	whatstd	houstype
1	0	1	1	1	0			2	2	2	5	1
2	1	1	1	2	0	0		2	2	2	7	1
3	0	1	0	1		1	0	2	2	2	9	1
4	0	1	0	2	1			2	2	2	10	1
5	1	1	1	2	0	1	0	2	2	2	8	1
6	0							2	2	2	7	1
7	1	1	0	2	1	1	0	2	2	2	9	1
8	0	1	1	2	0			2	2	2	9	1
9	1	1	1	1	1	1	0	2	2	2	6	1
10	0	1	0	1	0			2	2	2	7	1
11	1	1	0	2	1	1	1	2	1	1	8	1
12	1	1	1	2	0	1	0	2	1	1	9	1
13	0	1	1	2	1			2	1	1	6	1
14	0							2	2	2	5	1
15	0	1	0	1	0			2	1	1	10	1
16	1	1	1	1	0	1	0	2	1	1	8	1
17	0							2	1	1	8	1
18	0							2	1	1	8	1
19	0							2	2	1	8	1
20	1	1	1	2	1	1	1	2	2	2	8	1
21	0	1	1	1	0			2	2	2	10	1
22	0	1	0	1		1	0	2	1	1	8	1
23	0							2	1	1	10	1
24	1	1	0	1	0	1	1	2	1	1	5	1
25	0	1	0	2	0			2	2	2	8	1
26	0							2	1	1	7	1
28	0							2	1	1	8	1
29	0							2	2	2	5	1
30	1	1	1	2	1	1	0	2	1	1	10	1
31	0							2	2	2	6	1
32	1	1	0	1	0	1	0	2	1	2	6	2
33	0	1	1	1		0	1	2	2	2	10	1
34	0							2	2	2	10	1
35	0							2	2	2	9	1
36	0	1	0	2		0	0	2	1	1	9	1
37	0	1	1	1	0			2	1	1	8	1
38	0	1	1	1	0			2	1	1	10	1
39	0							2	2	2	3	1
40	0							2	2	2	9	1
41	0							2	2	2	4	1
42	1	1	0	2	0	1	0	2	2	2	8	1
43	0							2	2	2	9	1
44	0	1	1	1	1			2	1	1	6	1
45	0	1	0	1	0			2	2	2	6	1
46	0	1	1	1	0			2	2	2	6	1
48	1	1	0	2	0	1	1	2	1	1	8	2
49	1	1	0	2	0	1	0	2	2	2	9	1
50	0							2	2	2	8	1
51	1	1	1	1	0	1	1	2	2	2	7	1
52	0	1	0	1	0			2	2	2	7	1
53	0							2	2	2	5	1
54	0	1	1	1				2	2	2	9	1
55	0	1	0	1				2	2	2	9	1
56	1	1	1	1	0	0	1	2	2	2	9	1
57	0	1	0	2	0			2	1	1	3	1
58	0	1	0	1	1			2	1	1	5	1
59	1	1	0	2	0	0	1	2	1	1	4	1
61	0	1	1	2		1	0	2	2	2	4	1
62	1	1	1	2	0	0	1	2	1	1	8	1
63	1	1	1	2	1	0	0	2	1	1	6	1
65	0							2	1	1	7	1
66	0							2	2	2	5	1
67	0	1	1	2	1			2	1	1	8	1
68	1	1	1	1	1	0	1	2	1	1	7	1
69	1	1	1	1	1	0	0	2	1	1	10	1
70	1	1	0	1	1	1	1	2	2	2	9	1
71	0							2	1	1	9	1
72	1	1	0	2	1	1	1	2	2	2	10	1
73	0							2	2	2	9	1
74	0	1	0	2	0			2	2	2	7	1
75	0	1	1	2				2	2	2	10	1
76	0	1	0	2		0	1	2	1	1	10	1
77	1	1	1	2	0	1	1	2	1	1	6	1
78	1	1	1	2	0	0	1	2	1	1	9	1
80	0							2	1	1	7	1
82	0	1	1	2	0			2	2	2	8	1
83	0	1	1	1				2	2	2	0	1
84	0	1	1	1		0	1	2	2	2	6	1
85	0	1	0	1	0			2	2	2	5	1
86	1	1	1	1	1	1		2	2	2	5	1
87	0	1	0	2	0			2	2	2	5	1
88	0	1	0	1			1	2	1	1	7	1
89	0							2	1	1	7	1
90	0							2	2	2	10	1
92	1	1	1	1	0	1		2	1	1	8	1
94	1	1	1	2	0	1	0	2	1	1	10	1
95	0	1	0	2		0	1	2	2	2	5	1
96	1	1	1	2	1	1	1	2	2	2	8	1
97	0	1	0	1	1			2	2	2	8	1
98	0	1	1	2		1	0	2	1	1	8	1
99	1	1	1	2	0	0	0	2	2	2	6	1
100	1	1	1	2	0	0	0	2	2	2	7	1
101	1	1	0	1	0	0	0	2	1	1	10	1
103	1	1	0	2	0	1	0	2	1	1	6	2
104	1	1	1	2	0	1	0	2	2	2	3	1
105	0	1	0	1	1			2	2	2	2	1
106	1	1	1	2	0	0	1	2	2	2	9	1
107	0							2	1		8	1
108	1	1	1	2	0	1	0	2	2	2	7	1
109	0	1	0	1	0			2	2	2	7	1
110	1	1	0	2	1	0	1	2	2	2	10	1
111	0							2	2	2	10	1
112	0							2	1	1	9	1
113	0	1	0	1	0			2	2	2	0	1
114	0							2	1	1	6	1
115	1	1	1	1	1	0	1	1	2	2	9	1
116	0	1	0	1				2	2	2	7	1
117	1	1	0	1	0	0	1	2	2	2	10	1
118	1	1	0	1	1	0	1	2	2	2	10	1
119	1	1	0	2	0	1	0	2	2	2	10	1
120	0	1	1	1	0			2	2	2	7	1
121	1	1	1	2	0	0	0	2	1	1	3	1
122	0							2	1	1	10	1
123	1	1	1	2	0	0		2	1	1	8	1
124	1	1	0	2	0	0		1	1	1	6	1
125	1	1	0	1	0	1	0	1	2	2	7	1
126	0	1	1	2		1	0	1	1	1	7	1
127	0							2	2	2	7	1
128	0	1	1	1	1			2	2	2	5	2
129	1	1	1	1	0	0	1	2	2	2	6	1
130	0	1	0	1		1		2	1	1	7	1
131	1	1	1	2	0	1		2	2	2	5	1
132	0	1	1	2	1			2	1	1	5	2
133	1	1	0	2	0	0		2	2	2	5	1
134	0	1	0	2	1			2	1	1	8	1
136	0	1	1	1	1			2	2	2	4	1
137	1	1	1	2	1	1		2	2	2	7	1
138	1	1	0	1	0	0		2	1	1	8	1
139	1	1	1	2	0	0		2	1	1	10	1
140	0	1	1	2		1		2	1	1	8	1
141	1	1	0	1	1	0	1	2	2	2	7	1
142	0	1	0	2	0			2	2	2	8	1
143	1	1	0	1	0	0	0	2	2	2	9	1
146	0							2	2	2	9	1
147	0							2	2	2	9	1
148	0	1	0	1		0	1	2	2	2	9	1
150	0							2	1	1	10	1
151	0	1	1	2	0			2	2	2	8	1
152	1	1	1	1	0	1	0	2	2	2	7	1
153	0	1	0	1	0			2	2	2	8	1
154	0							2	2	2	8	1
155	1	1	0	2	0	0	0	2	2	2	9	1
156	0	1	0	1		1	0		1	1		1
157	0							2	2	2	10	1
158	0	1	1	1	0			2	1	1	10	2
159	0							2	2	2	10	1
160	0							2	2	2	8	1
161	0	1	1	2	1			2	2	2	7	1
162	1	1	0	2	0	0	1	2	1	1	10	1
163	1	1	0	2	1	0	1	2	1	1	7	1
164	0	1	1	2		1	1	2	2	2	6	1
165	1	1	0	1	1	1		2	1	1	5	1
166	1	1	0	1	0	1	0	2	1	1	2	1
167	0	1	1	2	1			2	1	1	8	1
168	0							2	2	2	6	1
170	1	1	1	1	0	0	1	2	2	2	8	1
171	1	1	0	2	1	1	0	2	1	1	9	2
172	0	1	1	1		1	0	2	2	2	0	1
174	0							2	2	2	9	1
176	1	1	1	2	1	0	0	2	2	2	4	1
177	1	1	0	1	1	1	1	2	2	2	6	1
178	1	1	0	1	1	1		2	1	1	10	1
179	1	1	1	1	0	0	1	2	1	1	10	1
180	1	1	0	2	0	1	0	2	2	2	10	1
181	0	1	1	2	1			2	2	2	7	1
182	1	1	1	2	0	0	1	2	2	2	7	1
183	0	1	0	2		0	1	2	2	2	7	1
184	0
185	0							2	2	2	9	1
186	0	1	1	1		1	0	1	1	1	10	1
187	1	1	1	2	1	0	1	2	1	1	6	1
188	0	1	1	2		1	0	2	2	2	10	1
189	1	1	1	2	1	0	1	2	2	2	9	1
190	1	1	1	1	0	1	0	2	2	2	7	1
191	1	1	1	2	1	1		2	2	2	5	1
192	1	1	0	2	0	1	0	2	2	2	9	1
193	0	1	1	1	1			1	1	1	8	1
194	0	1	0	2		0	1	1	1	1	10	1
195	0	1	1	1				2	2	2	8	1
196	1	1	0	2	0	1	0	2	2	2	7	1
197	0							2	1	1	9	1
200	1	1	0	2	0	0		2	2	2	10	1
201	1	1	1	2	1	0	1	2	2	2	7	1
202	0	1	0	2		0	1	2	2	2	9	1
203	0							2	2	2	6	1
204	0							2	2	2	8	1
205	1	1	0	1	0	0	1	2	2	2	9	1
206	0							2	2	2	5	1
207	1	1	0	1	0	1	0	2	2	2	8	1
209	0	1	0	1	0			2	2	2	7	2
210	0							2	2	2	7	1
211	1	1	1	1	0	1	0	2	1	1	8	1
212	0	1	0	1	0			1	1	1	8	1
213	1	1	1	1	1	0	1	2	1	1	10	1
214	0	1	0	1	0			2	2	2	2	1
216	1	1	0	2	0	1	1	2	2	2	10	1
217	0							2	2	2	7	5
218	0	1	0	1	1			2	2	2	6	1
219	0	1	1	2		0	0	2	2	2	4	1
220	0							2	2	2	8	1
221	0							2	1	1	7	1
222	1	1	0	1	0	0	0	2	2	2	7	1
223	1	1	0	1	0	1	0	2	2	2	7	1
224	0	1	1	1		0	1	2	2	2	9	1
225	0	1	0	2	0			2	1	1	9	1
226	1	1	1	1	1	0		2	2	2	4	1
227	1	1	0	2	0	0	0	2	2	2	8	1
228	1	1	0	2	0	0	0	2	2	1	99	1
229	1	1	1	2	0	0	1	2	2	2	10	1
232	1	1	0	1	1	1	0	2	1	1	7	1
234	0							2	2	2	6	1
235	1	1	0	2	0	0	1	2	1	1	5	1
237	0							2	1	1	10	1
238	1	1	1	1	0	1	1	2	1	1	9	1
239	1	1	1	1	1	0	0	2	2	2	9	1
240	0							2	2	2	9	1
241	0							1	1	1	9	1
242	0	1	0	1	1			2	2	2	6	1
243	0	1	1	2		1	1	2	2	2	8	1
244	1	1	1	1	0	1	0	2	2	2	3	1
245	1	1	0	2	0	0	1	2	1	1	9	1
246	1	1	0	1	0	1	0	2	2	2	2	1
247	1	1	0	1	0	1	0	2	2	1	6	1
248	1	1	1	1	0	0	1	2	2	1	9	1
249	0							2	2	2	2	1
250	0							2	2	2	8	1
251	0	1	1	1		1	0	1	2	2	5	1
254	1	1	0	1	0	0		2	1	1	10	2
255	0							2	2	2	10	1
256	0							2	2	2	7	1
257	0							2	2	1	7	1
258	0							2	1	1	8	2
259	0							2	2	2	7	1
260	0							2	2	2	5	1
261	0							2	2	2	10	1
262	1	1	1	1	0	0	1	2	1	1	10	5
263	1	1	1	2	0	1	0	2	2	1	8	1
265	1	1	0	1	0	1	0	2	2	2	2	1
266	0							2	2	2	7	1
267	1	1	0	2	0	1	0	1	2	2	10	1
268	0							2	1	1	4	1
269	1	1	0	1	0	0	0	2	1	1	5	1
270	0	1	1	2		1	0	2	1	1	10	1
271	1	1	0	1	0	1	0	2	2	2	7	1
272	0							1	2	1	10	1
273	1	1	0	1	1	1	1	1	2	1	10	1
274	1	1	1	2	0	1		2	2	1	7	1
275	1	1	0	2	0	1	1	2	1	1	8	2
276	0							2	2	2	7	1
277	1	1	1	2	1	0	1	1	1	1	9	1
278	1	1	1	1	0	1	0	1	1	1	10	1
279	0							2	2	2	8	1
280	0	1	1	1		1	0	2	2	2	9	1
281	1	1	1	1	1	1	1	2	2	2	5	1
282	1	1	0	2	0	1		2	2	2	10	1
283	1	1	0	2	0	1	0	2	1	1	9	1
284	1	1	1	1	1	0	1	1	1	1	6	1
286	1	1	1	2	0	1	0	2	2	2	8	1
287	0							2	2	2	6	1
288	0							2	2	2	6	1
289	0							2	2	2	7	1
290	1	1	0	1	0	1	0	2	2	2	10	1
291	1	1	0	1	0	1	0	2	2	2	10	1
292	1	1	1	2	0	1	0	2	2	2	10	1
294	1	1	1	2	1	1	0	2	2	2	4	1
296	0							2	2	2	7	1
297	0							2	2	2	6	1
298	0	1	1	1		1	0	2	1	1	9	1
299	1	1	0	1	1	1	0	2	2	2	4	1
300	0							2	2	2	9	1
301	1	1	0	1	0	0	0	1	2	2	5	1
302	0	1	1	1		1	0	2	1	1	4	1
304	1	1	0	2	0	1	0	2	1	1	7	1
305	0							1	1	1	10	1
306	1	1	0	1	0	1	0	2	1	1	10	1
309	0	1	1	1		0	1	2	1	1	7	1
310	1	1	1	1	1	1		2	1	1	10	1
311	0							2	2	2	6	1
312	0							2	2	2	7	1
313	1	1	1	1	0	1		2	1	1	9	2
315	1	1	0	1	0	0		2	2	2	8	1
316	1	1	1	2	0	0	1	2	2	2	10	1
317	0							2	1	1	7	2
318	1	1	1	1	0	0	0	2	1	1	8	2
319	1	1	1	2	1	0	0	2	1	1	10	2
320	0	1	1	1		1	0	2	1	1	8	2
321	1	1	1	2	0	1	0	2	1	1	8	1
322	0							2	1	1	7	2
323	0	1	0	2		1		2	1	1	5	2
324	0	1	1	1	1			1	2	2	10	1
325	0							2	1	1	9	2
326	1	1	0	2	0	1	1	1	1	1	9	1
327	0							2	1	1	7	1
328	0	1	1	1		0	0	2	1	1	6	1
330	1	1	0	2	1	1	0	2	1	1	10	1
331	1	1	1	1	0	1	0	2	1	1	6	2
332	1	1	0	2	0	1	0	2	2	1	9	1
333	0	1	0	2		1	0	2	1	1	10	1
334	1	1	0	1	0	1	0	2	1	1	7	1
335	1	1	1	2	0	1	0	2	1	1	3	2
336	0	1	1	2		1	0	2	1	1	10	2
337	1	1	0	2	0	0	1	2	1	1	9	2
338	1	1	1	1	1	1	0	2	2	1	5	1
339	1	1	1	1	1	0	1	2	2	2	7	1
340	0							1	1	1	9	2
341	1	1	1	1	1	1	0	2	1	1	4	2
342	0	1	0	2		1	0	2	1	1	9	2
343	1	1	1	2	1	1	0	2	1	1	4	1
345	0	1	0	1		0		2	2	2	5	1
346	1	1	0	1	0	0	1	2	2	4	6	1
347	1	1	0	2	0	1	0	1	2	1	7	1
348	1	1	1	2	0	0	1	1	1	1	9	1
349	0							2	1	1	10	1
350	1	1	1	1	0	1	0	2	1	1	7	1
351	1	1	0	2	0	1	1	1	1	1	9	2
352	1	1	0	1	0	0	1	2	2	2	10	1
353	0							2	2	2	5	1
355	0	1	1	2		1	1	2	1	1	9	1
356	0							2	2	2	7	1
357	1	1	1	1	1	0	1	2	2	2	8	1
358	0	1	0	1		0		2	1	1	10	1
359	1	1	1	2	0	1	1	2	1	1	9	1
360	0							2	1	1	9	1
361	0							2	2	1	5	1
362	1	1	1	1	0	0	0	1	2	1	10	1
363	1	1	0	1	0	1	0	2	1	1	7	2
364	1	1	0	2	0	0	1	1	2	1	10	1
365	1	1	1	1	0	1		2	1	1	10	1
367	1	1	1	1	0	1	0	2	1	1	7	2
368	1	1	0	1	1	1	0	2	1	1	9	1
369	0							2	1	1	6	1
371	1	1	0	2	0	0	0	2	2	2	5	1
372	1	1	0	2	0	1	1	1	2	1	10	1
376	1	1	1	2	0	0	1	2	1	1	0	1
377	1	1	1	2	0	0	0	1	2	1	7	1
378	1	1	0	2	0	1	1	2	2	2	7	1
379	1	1	1	2	0	1		2	1	1	6	2
380	0							2	1	1	7	2
381	1	1	1	1	0	1	0	2	1	1	8	2
382	0	1	0	2				2	1	1	10	2
383	0	1	1	1				2	1	1	7	2
384	0							2	2	1	7	1
385	0	1	1	1		1	0	2	1	1	9	2
386	0							2	2	2	5	1
387	1	1	0	1	0	0	0	2	1	1	8	1
388	1	1	0	1	0	0	1	2	1	1	9	2
389	0							2	2	2	8	1
391	1	1	1	2	1	0	1	2	1	1	7	2
392	1	1	1	1	0	0	1	2	1	1	9	1
393	0							2	2	1	0	1
394	1	1	0	2	1	1	0	2	1	1	10	2
395	0	1	1	2				2	1	1	8	2
396	0							2	1	1	8	2
397	0	1	0	2		0	1	2	1	2	9	1
398	0	1	1	2		1	0	2	1	1	10	2
399	1	1	0	2	0	0		2	1	1	8	2
402	1	1	1	2	1	0	0	2	2	2	10	1
403	0							2	1	1	7	2
404	1	1	1	2	1	1		2	1	1	8	2
405	0	1	1	1		1	0	2	1	1	9	2
406	0	1	0	2		1	0	2	1	1	10	2
407	0	1	0	1		1	1	2	1	1	9	2
408	1	1	1	2	0	0		2	1	1	6	2
409	1	1	0	2	0	1	0	2	2	1	7	1
410	1	1	0	1	0	1	0	2	1	1	10	2
411	0	1	1	2		1	1	2	1	1	9	2
412	1	1	0	2	0	1	0	2	1	1	9	2
414	1	1	1	2	0	1	0	2	1	1	7	1
415	1	1	0	2	0	1		2	1	1	8	1
416	0							2	1	1	10	2
417	1	1	1	1	0	1		2	1	1	9	1
418	1	1	1	2	0	1	0	2	2	1	8	1
419	1	1	0	2	1	1	0	2	1	1	9	1
420	1	1	1	1	1	1	0	2	1	1	3	1
421	0							2	1	1	7	1
422	1	1	1	1	0	1	0	1	1	1	99	1
423	0							1	2	1	8	1
424	1	1	1	2	0	1		2	1	1	5	1
425	1	1	0	2	0	0	0	1	1	1	7	2
426	1	1	1	1	0	1	0	2	1	1	10	1
427	0	1	0	1		1		2	1	1	99	1
428	1	1	0	2	1	1	0	1	1	1	7	1
429	0							2	2	1	8	1
431	0							2	1	1	4	2
432	1	1	1	2	1	0		2	1	1	8	1
433	1	1	0	2	1	1	0	2	1	1	1	1
434	1	1	0	2	1	1	0	2	2	1	9	1
435	1	1	1	1	0	1	0	1	1	1	5	1
436	1	1	0	1	0	1	0	2	1	1	8	2
437	1	1	1	2	0	1	0	2	1	1	9	1
439	0	1	1	2		0		2	1	1	9	1
440	1	1	1	1	0	1	0	2	1	1	10	1
441	1	1	0	2	1	0	0	2	1	1	7	1
443	0	1	0	2		1	0	2	1	1	7	1
444	1	1	1	2	0	1	0	2	2	1	6	1
446	1	1	0	1	1	0	1	2	1	1	5	1
447	1	1	0	2	0	0	0	2	1	1	6	4
448	0							2	1	1	6	1
449	0							2	1	1	10	1
450	0							2	1	1	8	1
451	0							2	1	3	9	1
452	1	1	0	2	0	0		2	1	3	7	2
453	1	1	1	1	1	1	0	2	1	2	6	1
454	0							2	1	1	7	1
457	1	1	0	1	0	1		2	1	3	8	2
458	0	1	0	2		0	1	2	1	1	8	2
459	1	1	0	1	1	1	0	2	1	1	5	1
460	1	1	1	1	0	1	0	2	1	2	10	1
461	0	1	1	2		0		2	1	1	9	1
462	0							2	1	1	7	2
463	1	1	1	2	0	1	1	2	1	1	9	2
464	1	1	1	1	0	1		1	1	2	10	1
465	1	1	0	1	0	1	0	2	1	1	10	1
466	0	1	1	2		0		2	1	1	8	1
467	1	1	1	2	0	1	0	2	1	1	8	1
468	0	1	0	1		1	0	2	2	2	6	1
469	0							1	2	1	7	1
470	1	1	1	1	1	1	0	2	2	2	7	1
471	1	1	0	1	1	1	0	2	1	1	10	1
473	0							2	1	2	10	1
474	1	1	1	1	0	1	1	2	1	1	10	2
475	0	1	1	2		0		2	1	2	8	1
477	1	1	0	1	0	1	0	2	1	1	8	1
478	0							2	1	1	9	1
479	1	1	0	2	0	0	1	2	1	2	9	1
480	1	1	1	1	0	0	1	2	1	1	9	1
481	1	1	0	2	0	0	1	2	1	2	8	1
482	0							1	2	2	10	1
483	0	1	1	1		1	0	2	2	2	10	1
484	1	1	1	2	0	1	1	2	1	2	4	1
485	1	1	0	2	0	1	0	2	2	2	8	1
486	1	1	1	1	1	1		1	1	1	7	1
487	0	1	0	1		0	1	1	2	2	10	1
488	1	1	0	1	0	0	1	1	1	1	10	1
489	1	1	0	1	0	1	0	2	2	1	6	1
490	0							2	1	1	5	1
491	1	1	1	1	1	1	0	2	2	1	8	1
493	1	1	0	2	0	0	0	1	1	1	10	1
494	1	1	0	1	0	1	0	2	1	1	10	1
495	0							2	2	1	6	1
496	1	1	0	2	0	0	1	2	2	1	6	1
497	0	1	1	1		0	1	1	1	1	7	2
498	0	1	1	2		1		2	1	1	6	1
499	0							2	1	1	7	1
500	0							1	2	1	10	1
501	0							2	1	2	9	1
502	1	1	0	1	1	0	0	2	1	1	10	2
504	1	1	0	2	0	0	0	2	1	1	9	2
505	0	1	1	2		1	0	2	1	1	7	2
