# Supplementary material for: Serotonin transporter gene (SLC6A4) polymorphism and susceptibility to a home-visiting maternal-infant attachment intervention delivered by community health workers in South Africa: Reanalysis of a randomized controlled trial
Source: PLoS Med. 2017 Feb 28;14(2):e1002237. doi: 10.1371/journal.pmed.1002237 (PMC5330451; doi:10.1371/journal.pmed.1002237)
Supplement: S2 Data — (XLSX) [file pmed.1002237.s002.xlsx]

## Sheet: Sheet1
PID	SECURE	CGENE	MGENE	DATE	GROUP	CINT	ELEC	WATER	MINT	GENDER
1	0			1999-06-30	1		1	1		0			Key
2	0	0		1999-06-28	1	0	1	1		1			PID
3		1	0	1999-06-30	0	0	1	1	0	0			secure or insecure
4	1			1999-06-30	0		1	1		1			Child 5HTTLPR genotype (binary)
5	0	1	0	1999-06-28	1	1	1	1	0	1			Mom 5HTTLPR genotype (binary)
6				1999-07-01	0		1	1					Date of entry to trial (days since 1960)
7	1	1	0	1999-07-01	0	0	1	1	0	1			Index group or control group
8	0			1999-07-01	1		1	1		1			Child 5HTTLPR x group
9	1	1	0	1999-07-05	1	1	1	1	0	0			house has electricity
10	0			1999-07-05	0		1	1		0			house has water
11	1	1	1	1999-07-07	0	0	0	0	0	1			maternal 5HTTLPR x group
12	0	1	0	1999-07-07	1	1	0	0	0	1			child gender
13	1			1999-07-07	1		0	0		1
14	1			1999-07-09	0		1	1
15	0			1999-07-09	0		0	0		0
16	0	1	0	1999-07-09	1	1	0	0	0	0
17	1			1999-07-09	1		0	0
18	0			1999-07-09	0		0	0
19	0			1999-07-09	0		1	0
20	1	1	1	1999-07-09	1	1	1	1	1	1
21	0			1999-07-09	1		1	1		0
22		1	0	1999-07-17	0	0	0	0	0	0
23				1999-07-19	0		0	0
24	0	1	1	1999-07-19	0	0	0	0	0	0
25	0			1999-07-22	0		1	1		1
26	1			1999-07-22	1		0	0
28	0			1999-07-22	1		0	0
29	0			1999-07-21	0		1	1
30	1	1	0	1999-07-21	1	1	0	0	0	1
31				1999-07-24	1		1	1
32	0	1	0	1999-07-24	0	0	0	1	0	0
33		0	1	1999-07-26	1	0	1	1	1	0
34				1999-07-28	0		1	1
35				1999-07-28	0		1	1
36		0	0	1999-08-02	0	0	0	0	0	1
37	0			1999-08-04	1		0	0		0
38	0			1999-08-04	1		0	0		0
39				1999-08-05	0		1	1
40				1999-08-05	1		1	1
41	0			1999-08-05	1		1	1
42	0	1	0	1999-08-05	0	0	1	1	0	1
43				1999-08-05	1		1	1
44	1			1999-08-12	1		0	0		0
45	0			1999-08-11	0		1	1		0
46	0			1999-11-08	1		1	1		0
48	0	1	1	1999-08-11	0	0	0	0	0	1
49	0	1	0	1999-08-11	0	0	1	1	0	1
50	0			1999-08-13	1		1	1
51	0	1	1	1999-08-13	1	1	1	1	1	0
52	0			1999-08-12	0		1	1		0
53				1999-08-13	0		1	1
54				1999-08-13	1		1	1		0
55				1999-08-16	0		1	1		0
56	0	0	1	1999-08-16	1	0	1	1	1	0
57	0			1999-08-18	0		0	0		1
58	1			1999-08-18	0		0	0		0
59	0	0	1	1999-08-18	0	0	0	0	0	1
61		1	0	1999-08-25	1	1	1	1	0	1
62	0	0	1	1999-08-25	1	0	0	0	1	1
63	1	0	0	1999-08-25	1	0	0	0	0	1
65				1999-08-26	0		0	0
66	1			1999-08-26	1		1	1
67	1			1999-08-29	1		0	0		1
68	1	0	1	1999-09-01	1	0	0	0	1	0
69	1	0	0	1999-09-01	1	0	0	0	0	0
70	1	1	1	1999-09-02	0	0	1	1	0	0
71				1999-09-02	0		0	0
72	1	1	1	1999-09-02	0	0	1	1	0	1
73	0			1999-09-02	1		1	1
74	0			1999-09-02	0		1	1		1
75				1999-09-03	1		1	1		1
76		0	1	1999-09-03	0	0	0	0	0	1
77	0	1	1	1999-09-03	1	1	0	0	1	1
78	0	0	1	1999-09-06	1	0	0	0	1	1
80				1999-09-06	0		0	0
82	0			1999-09-08	1		1	1		1
83				1999-09-08	1		1	1		0
84		0	1	1999-09-08	1	0	1	1	1	0
85	0			1999-09-09	0		1	1		0
86	1	1		1999-09-10	1	1	1	1		0
87	0			1999-09-13	0		1	1		1
88			1	1999-09-13	0		0	0	0	0
89				1999-09-13	0		0	0
90				1999-09-15	0		1	1
92	0	1		1999-03-15	1	1	0	0		0
94	0	1	0	1999-09-20	1	1	0	0	0	1
95		0	1	1999-09-24	0	0	1	1	0	1
96	1	1	1	1999-09-29	1	1	1	1	1	1
97	1			1999-10-01	0		1	1		0
98		1	0	1999-09-01	1	1	0	0	0	1
99	0	0	0	1999-10-04	1	0	1	1	0	1
100	0	0	0	1999-10-05	1	0	1	1	0	1
101	0	0	0	1999-10-07	0	0	0	0	0	0
103	0	1	0	1999-10-08	0	0	0	0	0	1
104	0	1	0	1999-10-08	1	1	1	1	0	1
105	1			1999-10-11	0		1	1		0
106	0	0	1	1999-10-13	1	0	1	1	1	1
107				1999-10-13	0		0
108	0	1	0	1999-10-14	1	1	1	1	0	1
109	0			1999-10-18	0		1	1		0
110	1	0	1	1999-10-21	0	0	1	1	0	1
111				2000-01-17	1		1	1
112	1			2000-01-18	1		0	0
113	0			2000-01-18	0		1	1		0
114				2000-01-20	1		0	0
115	1	0	1	2000-01-18	1	0	1	1	1	0
116				2000-01-21	0		1	1		0
117	0	0	1	2000-01-21	0	0	1	1	0	0
118	1	0	1	2000-01-21	0	0	1	1	0	0
119	0	1	0	2000-07-20	0	0	1	1	0	1
120	0			2000-01-21	1		1	1		0
121	0	0	0	2000-01-21	1	0	0	0	0	1
122				2000-01-21	0		0	0
123	0	0		2000-01-21	1	0	0	0		1
124	0	0		2000-01-21	0	0	0	0		1
125	0	1	0	2000-01-24	0	0	1	1	0	0
126		1	0	2000-01-24	1	1	0	0	0	1
127	0			2000-01-31	0		1	1
128	1			2000-01-31	1		1	1		0
129	0	0	1	2000-01-31	1	0	1	1	1	0
130		1		2000-01-31	0	0	0	0		0
131	0	1		2000-02-02	1	1	1	1		1
132	1			2000-02-02	1		0	0		1
133	0	0		2000-02-03	0	0	1	1		1
134	1			2000-02-03	0		0	0		1
136	1			2000-02-16	1		1	1		0
137	1	1		2000-02-16	1	1	1	1		1
138	0	0		2000-02-23	0	0	0	0		0
139	0	0		2000-02-23	1	0	0	0		1
140		1		2000-02-25	1	1	0	0		1
141	1	0	1	2000-02-25	0	0	1	1	0	0
142	0			2000-01-25	0		1	1		1
143	0	0	0	2000-03-01	0	0	1	1	0	0
146				2000-03-02	0		1	1
147				2000-03-02	1		1	1
148		0	1	2000-03-02	0	0	1	1	0	0
150	0			2000-03-05	1		0	0
151	0			2000-03-05	1		1	1		1
152	0	1	0	2000-03-05	1	1	1	1	0	0
153	0			2000-03-05	0		1	1		0
154				2000-03-05	1		1	1
155	0	0	0	2000-03-09	0	0	1	1	0	1
156		1	0	2000-03-09	0	0	0	0	0	0
157				2000-03-09	0		1	1
158	0			2000-03-09	1		0	0		0
159	0			2000-03-09	0		1	1
160				2000-03-12	1		1	1
161	1			2000-03-12	1		1	1		1
162	0	0	1	2000-03-12	0	0	0	0	0	1
163	1	0	1	2000-03-14	0	0	0	0	0	1
164		1	1	2000-03-16	1	1	1	1	1	1
165	1	1		2000-03-16	0	0	0	0		0
166	0	1	0	2000-03-16	0	0	0	0	0	0
167	1			2000-03-16	1		0	0		1
168				2000-03-23	1		1	1
170	0	0	1	2000-03-23	1	0	1	1	1	0
171	1	1	0	2000-03-23	0	0	0	0	0	1
172		1	0	2000-03-23	1	1	1	1	0	0
174				2000-03-28	0		1	1
176	1	0	0	2000-03-30	1	0	1	1	0	1
177	1	1	1	2000-03-30	0	0	1	1	0	0
178	1	1		2000-03-30	0	0	0	0		0
179	0	0	1	2000-04-02	1	0	0	0	1	0
180	0	1	0	2000-04-02	0	0	1	1	0	1
181	1			2000-04-07	1		1	1		1
182	0	0	1	2000-04-07	1	0	1	1	1	1
183		0	1	2000-04-07	0	0	1	1	0	1
184				2000-04-07	0
185				2000-04-07	0		1	1
186		1	0	2000-04-07	1	1	0	0	0	0
187	1	0	1	2000-04-07	1	0	0	0	1	1
188		1	0	2000-04-09	1	1	1	1	0	1
189	1	0	1	2000-04-09	1	0	1	1	1	1
190	0	1	0	2000-04-09	1	1	1	1	0	0
191	1	1		2000-04-16	1	1	1	1		1
192	0	1	0	2000-04-16	0	0	1	1	0	1
193	1			2000-04-16	1		0	0		0
194		0	1	2000-04-16	0	0	0	0	0	1
195				2000-06-16	1		1	1		0
196	0	1	0	2000-04-16	0	0	1	1	0	1
197	1			2000-04-19	1		0	0
200	0	0		2000-05-03	0	0	1	1		1
201	1	0	1	2000-05-03	1	0	1	1	1	1
202		0	1	2000-05-03	0	0	1	1	0	1
203				2000-05-05	1		1	1
204				2000-05-05	1		1	1
205	0	0	1	2000-05-05	0	0	1	1	0	0
206	0			2000-05-05	0		1	1
207	0	1	0	2000-05-07	0	0	1	1	0	0
209	0			2000-05-09	0		1	1		0
210				2000-05-09	1		1	1
211	0	1	0	2000-05-09	1	1	0	0	0	0
212	0			2000-05-10	0		0	0		0
213	1	0	1	2000-05-10	1	0	0	0	1	0
214	0			2000-05-10	0		1	1		0
216	0	1	1	2000-05-11	0	0	1	1	0	1
217				2000-05-11	1		1	1
218	1			2000-05-11	0		1	1		0
219		0	0	2000-05-11	1	0	1	1	0	1
220	1			2000-05-11	1		1	1
221	1			2000-05-11	1		0	0
222	0	0	0	2000-05-21	0	0	1	1	0	0
223	0	1	0	2000-08-21	0	0	1	1	0	0
224		0	1	2000-05-21	1	0	1	1	1	0
225	0			2000-05-21	0		0	0		1
226	1	0		2000-05-22	1	0	1	1		0
227	0	0	0	2000-05-24	0	0	1	1	0	1
228	0	0	0	2000-05-24	0	0	1	0	0	1
229	0	0	1	2000-05-24	1	0	1	1	1	1
232	1	1	0	2000-05-25	0	0	0	0	0	0
234	0			2000-05-28	0		1	1
235	0	0	1	2000-06-06	0	0	0	0	0	1
237				2000-06-07	1		0	0
238	0	1	1	2000-06-08	1	1	0	0	1	0
239	1	0	0	2000-06-11	1	0	1	1	0	0
240				2000-06-11	0		1	1
241				2000-06-11	1		0	0
242	1			2000-06-11	0		1	1		0
243		1	1	2000-06-11	1	1	1	1	1	1
244	0	1	0	2000-06-11	1	1	1	1	0	0
245	0	0	1	2000-06-11	0	0	0	0	0	1
246	0	1	0	2000-06-12	0	0	1	1	0	0
247	0	1	0	2000-06-13	0	0	1	0	0	0
248	0	0	1	2000-06-13	1	0	1	0	1	0
249				2000-06-18	0		1	1
250				2000-06-18	1		1	1
251		1	0	2000-06-18	1	1	1	1	0	0
254	0	0		2000-06-18	0	0	0	0		0
255	1			2000-06-20	0		1	1
256				2000-06-20	0		1	1
257				2000-06-20	1		1	0
258	0			2000-06-22	1		0	0
259	0			2000-06-25	0		1	1
260	0			2000-06-25	1		1	1
261				2000-06-25	0		1	1
262	0	0	1	2000-06-25	1	0	0	0	1	0
263	0	1	0	2000-06-26	1	1	1	0	0	1
265	0	1	0	2000-06-28	0	0	1	1	0	0
266				2000-06-28	1		1	1
267	0	1	0	2000-06-28	0	0	1	1	0	1
268				2000-06-28	1		0	0
269	0	0	0	2000-06-28	0	0	0	0	0	0
270		1	0	2000-06-29	1	1	0	0	0	1
271	0	1	0	2000-06-28	0	0	1	1	0	0
272				2000-06-29	1		1	0
273	1	1	1	2000-06-29	0	0	1	0	0	0
274	0	1		2000-06-29	1	1	1	0		1
275	0	1	1	2000-07-01	0	0	0	0	0	1
276				2000-07-02	1		1	1
277	1	0	1	2000-07-02	1	0	0	0	1	1
278	0	1	0	2000-07-02	1	1	0	0	0	0
279	1			2000-07-02	0		1	1
280		1	0	2000-07-11	1	1	1	1	0	0
281	1	1	1	2000-07-16	1	1	1	1	1	0
282	0	1		2000-07-16	0	0	1	1		1
283	0	1	0	2000-07-18	0	0	0	0	0	1
284	1	0	1	2000-07-18	1	0	0	0	1	0
286	0	1	0	2000-07-18	1	1	1	1	0	1
287				2000-07-18	1		1	1
288				2000-07-18	0		1	1
289	1			2000-07-19	1		1	1
290	0	1	0	2000-07-19	0	0	1	1	0	0
291	0	1	0	2000-07-19	0	0	1	1	0	0
292	0	1	0	2000-07-19	1	1	1	1	0	1
294	1	1	0	2000-07-19	1	1	1	1	0	1
296	1			2000-07-20	1		1	1
297	0			2000-07-23	1		1	1
298		1	0	2000-07-23	1	1	0	0	0	0
299	1	1	0	2000-07-23	0	0	1	1	0	0
300	0			2000-07-23	1		1	1
301	0	0	0	2000-07-25	0	0	1	1	0	0
302		1	0	2000-07-25	1	1	0	0	0	0
304	0	1	0	2000-07-25	0	0	0	0	0	1
305	0			2000-07-26	1		0	0
306	0	1	0	2000-07-26	0	0	0	0	0	0
309		0	1	2000-07-26	1	0	0	0	1	0
310	1	1		2000-07-26	1	1	0	0		0
311				2000-07-27	0		1	1
312	0			2000-08-01	1		1	1
313	0	1		2000-08-06	1	1	0	0		0
315	0	0		2000-08-09	0	0	1	1		0
316	0	0	1	2000-08-13	1	0	1	1	1	1
317				2000-08-15	0		0	0
318	0	0	0	2000-08-15	1	0	0	0	0	0
319	1	0	0	2000-08-15	1	0	0	0	0	1
320		1	0	2000-08-16	1	1	0	0	0	0
321	0	1	0	2000-08-17	1	1	0	0	0	1
322	0			2000-08-17	0		0	0
323		1		2000-08-17	0	0	0	0		1
324	1			2000-08-17	1		1	1		0
325	0			2000-08-17	0		0	0
326	0	1	1	2000-08-17	0	0	0	0	0	1
327				2000-08-20	0		0	0
328		0	0	2000-08-20	1	0	0	0	0	0
330	1	1	0	2000-08-20	0	0	0	0	0	1
331	0	1	0	2000-08-20	1	1	0	0	0	0
332	0	1	0	2000-08-22	0	0	1	0	0	1
333		1	0	2000-08-23	0	0	0	0	0	1
334	0	1	0	2000-08-23	0	0	0	0	0	0
335	0	1	0	2000-08-23	1	1	0	0	0	1
336		1	0	2000-08-24	1	1	0	0	0	1
337	0	0	1	2000-08-24	0	0	0	0	0	1
338	1	1	0	2000-08-24	1	1	1	0	0	0
339	1	0	1	2000-08-28	1	0	1	1	1	0
340	0			2000-08-30	1		0	0
341	1	1	0	2000-08-30	1	1	0	0	0	0
342		1	0	2000-08-30	0	0	0	0	0	1
343	1	1	0	2000-09-03	1	1	0	0	0	1
345		0		2000-09-05	0	0	1	1		0
346	0	0	1	2000-09-10	0	0	1		0	0
347	0	1	0	2000-09-10	0	0	1	0	0	1
348	0	0	1	2000-09-10	1	0	0	0	1	1
349	1			2000-09-12	1		0	0
350	0	1	0	2006-09-12	1	1	0	0	0	0
351	0	1	1	2000-09-12	0	0	0	0	0	1
352	0	0	1	2000-09-14	0	0	1	1	0	0
353	0			2000-09-14	1		1	1
355		1	1	2000-09-17	1	1	0	0	1	1
356	0			2000-09-17	0		1	1
357	1	0	1	2000-09-17	1	0	1	1	1	0
358		0		2000-09-19	0	0	0	0		0
359	0	1	1	2000-09-20	1	1	0	0	1	1
360	1			2000-09-20	0		0	0
361	0			2000-09-21	1		1	0
362	0	0	0	2000-09-21	1	0	1	0	0	0
363	0	1	0	2000-09-26	0	0	0	0	0	0
364	0	0	1	2000-09-26	0	0	1	0	0	1
365	0	1		2000-09-26	1	1	0	0		0
367	0	1	0	2000-09-26	1	1	0	0	0	0
368	1	1	0	2000-09-28	0	0	0	0	0	0
369				2000-10-01	1		0	0
371	0	0	0	2000-10-01	0	0	1	1	0	1
372	0	1	1	2000-10-02	0	0	1	0	0	1
376	0	0	1	2000-11-09	1	0	0	0	1	1
377	0	0	0	2000-11-09	1	0	1	0	0	1
378	0	1	1	2000-11-09	0	0	1	1	0	1
379	0	1		2000-11-12	1	1	0	0		1
380				2000-11-12	0		0	0
381	0	1	0	2000-11-12	1	1	0	0	0	0
382				2000-11-16	0		0	0		1
383				2000-11-16	1		0	0		0
384	0			2000-11-19	1		1	0
385		1	0	2000-11-19	1	1	0	0	0	0
386				2000-11-19	0		1	1
387	0	0	0	2000-11-19	0	0	0	0	0	0
388	0	0	1	2000-11-19	0	0	0	0	0	0
389	0			2000-11-21	1		1	1
391	1	0	1	2000-11-23	1	0	0	0	1	1
392	0	0	1	2000-11-23	1	0	0	0	1	0
393				2000-11-23	0		1	0
394	1	1	0	2000-11-23	0	0	0	0	0	1
395				2000-11-23	1		0	0		1
396				2000-11-26	1		0	0
397		0	1	2000-11-26	0	0	0	1	0	1
398		1	0	2000-11-26	1	1	0	0	0	1
399	0	0		2000-11-26	0	0	0	0		1
402	1	0	0	2000-12-03	1	0	1	1	0	1
403				2000-12-03	0		0	0
404	1	1		2000-12-03	1	1	0	0		1
405		1	0	2000-12-03	1	1	0	0	0	0
406		1	0	2000-12-03	0	0	0	0	0	1
407		1	1	2000-12-03	0	0	0	0	0	0
408	0	0		2000-12-05	1	0	0	0		1
409	0	1	0	2000-12-10	0	0	1	0	0	1
410	0	1	0	2000-12-10	0	0	0	0	0	0
411		1	1	2000-12-10	1	1	0	0	1	1
412	0	1	0	2000-12-10	0	0	0	0	0	1
414	0	1	0	2001-01-10	1	1	0	0	0	1
415	0	1		2001-01-10	0	0	0	0		1
416	0			2001-01-10	0		0	0
417	0	1		2001-01-14	1	1	0	0		0
418	0	1	0	2001-01-14	1	1	1	0	0	1
419	1	1	0	2001-01-14	0	0	0	0	0	1
420	1	1	0	2001-01-14	1	1	0	0	0	0
421	0			2001-01-14	0		0	0
422	0	1	0	2001-01-14	1	1	0	0	0	0
423	0			2001-01-15	1		1	0
424	0	1		2001-01-15	1	1	0	0		1
425	0	0	0	2001-01-15	0	0	0	0	0	1
426	0	1	0	2001-01-15	1	1	0	0	0	0
427		1		2001-01-16	0	0	0	0		0
428	1	1	0	2001-01-16	0	0	0	0	0	1
429	0			2001-01-16	1		1	0
431	1			2001-01-17	0		0	0
432	1	0		2001-01-17	1	0	0	0		1
433	1	1	0	2001-01-17	0	0	0	0	0	1
434	1	1	0	2001-01-18	0	0	1	0	0	1
435	0	1	0	2001-01-23	1	1	0	0	0	0
436	0	1	0	2001-01-21	0	0	0	0	0	0
437	0	1	0	2001-01-21	1	1	0	0	0	1
439		0		2001-01-21	1	0	0	0		1
440	0	1	0	2001-01-22	1	1	0	0	0	0
441	1	0	0	2001-01-23	0	0	0	0	0	1
443		1	0	2001-01-25	0	0	0	0	0	1
444	0	1	0	2001-01-25	1	1	1	0	0	1
446	1	0	1	2001-02-01	0	0	0	0	0	0
447	0	0	0	2001-02-01	0	0	0	0	0	1
448	0			2001-02-01	0		0	0
449	0			2001-02-01	1		0	0
450	0			2001-02-04	1		0	0
451	1			2001-02-04	0		0
452	0	0		2001-02-04	0	0	0			1
453	1	1	0	2001-02-04	1	1	0	1	0	0
454				2001-02-04	0		0	0
457	0	1		2001-02-04	0	0	0			0
458		0	1	2001-02-04	0	0	0	0	0	1
459	1	1	0	2001-02-06	0	0	0	0	0	0
460	0	1	0	2001-02-11	1	1	0	1	0	0
461		0		2001-02-11	1	0	0	0		1
462	0			2001-02-11	0		0	0
463	0	1	1	2001-02-11	1	1	0	0	1	1
464	0	1		2001-02-11	1	1	0	1		0
465	0	1	0	2001-02-11	0	0	0	0	0	0
466		0		2001-02-18	1	0	0	0		1
467	0	1	0	2001-02-18	1	1	0	0	0	1
468		1	0	2001-02-18	0	0	1	1	0	0
469				2001-02-18	0		1	0
470	1	1	0	2001-02-18	1	1	1	1	0	0
471	1	1	0	2001-02-18	0	0	0	0	0	0
473	0			2001-02-25	0		0	1
474	0	1	1	2001-02-25	1	1	0	0	1	0
475		0		2001-02-25	1	0	0	1		1
477	0	1	0	2001-02-25	0	0	0	0	0	0
478	1			2001-02-25	1		0	0
479	0	0	1	2001-02-25	0	0	0	1	0	1
480	0	0	1	2001-02-25	1	0	0	0	1	0
481	0	0	1	2001-03-04	0	0	0	1	0	1
482				2001-02-24	0		1	1
483		1	0	2001-03-04	1	1	1	1	0	0
484	0	1	1	2001-03-04	1	1	0	1	1	1
485	0	1	0	2001-03-04	0	0	1	1	0	1
486	1	1		2001-03-04	1	1	0	0		0
487		0	1	2001-03-04	0	0	1	1	0	0
488	0	0	1	2001-03-06	0	0	0	0	0	0
489	0	1	0	2001-03-06	0	0	1	0	0	0
490				2001-03-07	1		0	0
491	1	1	0	2001-03-08	1	1	1	0	0	0
493	0	0	0	2001-03-08	0	0	0	0	0	1
494	0	1	0	2001-03-08	0	0	0	0	0	0
495				2001-03-08	0		1	0
496	0	0	1	2001-03-08	0	0	1	0	0	1
497		0	1	2001-03-08	1	0	0	0	1	0
498		1		2001-03-08	1	1	0	0		1
499				2001-03-11	1		0	0
500				2001-03-15	0		1	0
501				2001-03-15	0		0	1
502	1	0	0	2001-03-15	0	0	0	0	0	0
504	0	0	0	2001-03-15	0	0	0	0	0	1
505		1	0	2001-03-15	1	1	0	0	0	1
